# Supplementary material for: Modeling Truncated AR Expression in a Natural Androgen Responsive Environment and Identification of RHOB as a Direct Transcriptional Target
Source: PLoS One. 2012 Nov 29;7(11):e49887. doi: 10.1371/journal.pone.0049887 (PMC3510170; doi:10.1371/journal.pone.0049887)
Supplement: Table S1 — Genes up-regulated by DHT, Low Dox and High Dox treatments (XLSX) [file pone.0049887.s005.xlsx]

## Sheet: common upregulate
Supplementary Table 1		Genes up-regulated by DHT, Low Dox and High Dox treatments
GO Biological Process		Official Symbol		Gene Name		Entrez Gene ID		GO Function
androgen receptor signaling pathway		PMEPA1		prostate transmembrane protein, androgen induced 1		56937		protein binding
apoptosis		TNFAIP8		tumor necrosis factor, alpha-induced protein 8		25816		protein binding; caspase inhibitor activity
blood vessel development		LOX		lysyl oxidase		4015		protein-lysine 6-oxidase activity
cell adhesion		MYBPC1		myosin binding protein C, slow type		4604		actin binding; protein binding
cell adhesion; negative regulation of cell proliferation		AZGP1		alpha-2-glycoprotein 1, zinc-binding		646282		ribonuclease activity; fatty acid binding; protein transmembrane transporter activity
cell proliferation		EMP2		epithelial membrane protein 2		2013		---
fatty acid biosynthetic process		ELOVL7		ELOVL family member 7, elongation of long chain fatty acids (yeast)		79993		---
G1/S transition of mitotic cell cycle; small GTPase mediated signal transduction		RHOU		ras homolog gene family, member U		58480		nucleotide binding; magnesium ion binding; GTPase activity; protein binding
glucose metabolic process		SORD		sorbitol dehydrogenase		6652		catalytic activity
immune response		TARP		TCR gamma alternate reading frame protein		445347		receptor activity; MHC protein binding; peptide antigen binding
lipid metabolic process		PPAP2A		phosphatidic acid phosphatase type 2A		8611		catalytic activity; phosphatidate phosphatase activity
		HPGD		hydroxyprostaglandin dehydrogenase 15-(NAD)		3248		catalytic activity
		ACSL3		Acyl-CoA synthetase long-chain family member 3		2181		nucleotide binding; magnesium ion binding catalytic activity
mitosis		NCAPD3		non-SMC condensin II complex, subunit D3		23310		binding
		MPHOSPH9		M-phase phosphoprotein 9		10198		---
negative regulation of cell migration		ABHD2		abhydrolase domain containing 2		11057		carboxylesterase activity; hydrolase activity
		BTG1		B-cell translocation gene 1, anti-proliferative		694		transcription cofactor activity
phospholipid biosynthetic process		MBOAT2		membrane bound O-acyltransferase domain containing 2		129642		acyltransferase activity
positive regulation of mesenchymal cell proliferation		IRS2		insulin receptor substrate 2		8660		signal transducer activity
protein amino acid phosphorylation		STK39		serine threonine kinase 39 (STE20/SPS1 homolog, yeast)		27347		nucleotide binding; protein kinase activity
protein complex assembly		MPP6		membrane protein, palmitoylated 6 (MAGUK p55 subfamily member 6)		51678		protein binding
protein folding		FKBP5		FK506 binding protein 5		2289		FK506 binding
protein modification process		GNMT		glycine N-methyltransferase		27232		nucleotide binding; protein binding
proteolysis		KLK2		kallikrein-related peptidase 2		3817		catalytic activity; serine-type endopeptidase activity; hydrolase activity
		TMPRSS2		transmembrane protease, serine 2		7113		catalytic activity; serine-type endopeptidase activity; hydrolase activity
		KLK4		kallikrein-related peptidase 4		9622		catalytic activity; serine-type endopeptidase activity; hydrolase activity
		KLK3		kallikrein-related peptidase 3		354		catalytic activity; serine-type endopeptidase activity; hydrolase activity
regulation of transcription		ATAD2		ATPase family, AAA domain containing 2		29028		nucleotide binding; DNA binding; transcription factor activity
		ELL2		elongation factor, RNA polymerase II, 2		22936		RNA polymerase II transcription factor activity; translation elongation factor activity
signal transduction		PTGER4		prostaglandin E receptor 4 (subtype EP4)		5734		signal transducer activity; G-protein coupled receptor activity
		LPAR3		lysophosphatidic acid receptor 3		23566		lysosphingolipid and lysophosphatidic acid receptor activity
skeletal muscle contraction		HOMER2		homer homolog 2 (Drosophila)		9455		actin binding; protein binding
skeletal system development		ZBTB16		zinc finger and BTB domain containing 16		7704		nucleic acid binding
		ANKH		Ankylosis, progressive homolog (mouse)		56172		inorganic phosphate transmembrane transporter activity
		BMPR1B		bone morphogenetic protein receptor, type IB		658		nucleotide binding; magnesium ion binding; protein kinase activity
transport		KCNMA1		potassium large conductance calcium-activated channel, subfamily M, alpha member 1		3778		magnesium ion binding; actin binding; catalytic activity
		SLC43A1		solute carrier family 43, member 1		8501		neutral amino acid transmembrane transporter activity
		ABCC4		ATP-binding cassette, sub-family C (CFTR/MRP), member 4		10257		ATP binding; ATPase activity
		SLC16A6		solute carrier family 16, member 6 (monocarboxylic acid transporter 7)		440459		monocarboxylic acid transmembrane transporter activity; symporter activity
		RAB3B		RAB3B, member RAS oncogene family		5865		nucleotide binding; GTPase activity
		SLC45A3		solute carrier family 45, member 3		85414		---
---		C19orf48		chromosome 19 open reading frame 48		84798		---
		C1orf21		chromosome 1 open reading frame 21		81563		---
		CENPN		centromere protein N		55839		---
		GREB1		GREB1 protein		9687		---
