# Supplementary material for: Modeling Truncated AR Expression in a Natural Androgen Responsive Environment and Identification of RHOB as a Direct Transcriptional Target
Source: PLoS One. 2012 Nov 29;7(11):e49887. doi: 10.1371/journal.pone.0049887 (PMC3510170; doi:10.1371/journal.pone.0049887)
Supplement: Table S2 — Genes up-regulated by Low Dox and High Dox treatments (XLSX) [file pone.0049887.s006.xlsx]

## Sheet: Sheet1
Supplementary Table 2		Genes up-regulated by Low Dox and High Dox treatments
GO Biological Process		Official Symbol		Gene Name		Entrez Gene ID		GO Function
angiogenesis		RHOB		ras homolog gene family, member B		388		GTPase activity
apoptosis		CKAP2		cytoskeleton associated protein 2		26586		---
		PHF17		PHD finger protein 17		79960		protein binding; zinc ion binding
		TNFRSF10B		tumor necrosis factor receptor superfamily, member 10b		8795		receptor activity; caspase activator activity
autophagy		C12orf44		chromosome 15 open reading frame 23		90417		protein complex binding
		WIPI1		WD repeat domain, phosphoinositide interacting 1		55062		receptor binding (estrogen receptor and androgen receptor)
B cell differentiation		MALT1		mucosa associated lymphoid tissue lymphoma translocation gene 1		10892		cysteine-type endopeptidase activity
		TPD52		tumor protein D52		7163		calcium ion binding; protein homodimerization activity; protein heterodimerization activity
carbohydrate metabolic process		DCXR		dicarbonyl/L-xylulose reductase		51181		oxidoreductase activity, acting on CH-OH group of donors; L-xylulose reductase (NADP+) activity
		PPP1CB		protein phosphatase 1, catalytic subunit, beta isoform; speedy homolog A (Xenopus laevis)		245711		protein serine/threonine phosphatase activity
		PYGB		phosphorylase, glycogen; brain		5834		phosphorylase activity; glycogen phosphorylase activity; transferase activity; transferase activity, transferring glycosyl groups; pyridoxal phosphate binding
		SLC2A3		solute carrier family 2 (facilitated glucose transporter), member 3		6515		substrate-specific transmembrane transporter activity
cell adhesion		CBLL1		COBW domain containing 6; COBW domain containing 1		55871		ubiquitin-protein ligase activity
		PDZD2		PDZ domain containing 2		23037		protein binding
		PPFIBP1		PTPRF interacting protein, binding protein 1 (liprin beta 1)		8496		DNA binding; protein binding
		SPOCK1		sparc/osteonectin, cwcv and kazal-like domains proteoglycan (testican) 1		6695		calcium ion binding
		SSX2IP		synovial sarcoma, X breakpoint 2 interacting protein		117178		protein binding; actinin binding
		VCL		vinculin		7414		actin binding; oxidoreductase activity; alpha-catenin binding
cell cycle		CDC25A		cell division cycle 25 homolog A (S. pombe)		993		phosphoprotein phosphatase activity
		FBXO31		F-box protein 31		79791		cyclin binding
		TBRG1		transforming growth factor beta regulator 1		84897		DNA binding; protein binding
		NBN		nibrin		4683		damaged DNA binding; transcription factor binding
cell morphogenesis		SHROOM3		shroom family member 3		57619		actin binding; protein binding
cell motion		TPM1		tropomyosin 1 (alpha)		7168		actin binding; structural constituent of cytoskeleton
cellular amino acid metabolic process		GLUD1		glutamate dehydrogenase 1		2746		glutamate dehydrogenase [NAD(P)+] activity
		GLUD2		glutamate dehydrogenase 2		2747		glutamate dehydrogenase [NAD(P)+] activity
cellular calcium ion homeostasis		HERPUD1		homocysteine-inducible, endoplasmic reticulum stress-inducible, ubiquitin-like domain member 1		9709		protein binding
cholesterol biosynthetic process		DHCR7		7-dehydrocholesterol reductase		1717		7-dehydrocholesterol reductase activity
ciliary or flagellar motility		DNAH5		dynein, axonemal, heavy chain 5		1767		microtubule motor activity
cotranslational protein targeting to membrane		SSR3		signal sequence receptor, gamma (translocon-associated protein gamma)		6747		receptor activity; signal sequence binding
cytoplasmic sequestering of NF-kappaB		NFKBIA		nuclear factor of kappa light polypeptide gene enhancer in B-cells inhibitor, alpha		4792		transcription factor binding; nuclear localization sequence binding; heat shock protein binding; NF-kappaB binding
endocytosis		PACSIN2		protein kinase C and casein kinase substrate in neurons 2		11252		cytoskeletal protein binding; kinase activity
		PICALM		phosphatidylinositol binding clathrin assembly protein		8301		phosphatidylinositol binding; clathrin binding
fatty acid biosynthetic process		FASN		fatty acid synthase		2194		[acyl-carrier-protein] S-acetyltransferase activity; 3-hydroxypalmitoyl-[acyl-carrier-protein] dehydratase activity; enoyl-[acyl-carrier-protein] reductase (NADPH, B-specific) activity; enoyl-[acyl-carrier-protein] reductase (NADPH, B-specific) activity
		PRKAB2		protein kinase, AMP-activated, beta 2 non-catalytic subunit		5565		protein kinase binding
glutamine biosynthetic process		GLUL		glutamate-ammonia ligase (glutamine synthetase)		2752		nucleotide binding; catalytic activity
GTP catabolic process		GCH1		GTP cyclohydrolase 1		2643		nucleotide binding; GTP cyclohydrolase I activity
immune response		B2M		chromosome 12 open reading frame 44		60673		protein binding
lipid biosynthetic process		AGPAT6		1-acylglycerol-3-phosphate O-acyltransferase 6 (lysophosphatidic acid acyltransferase, zeta)		137964		acyltransferase activity
		CHKA		choline kinase alpha		1119		nucleotide binding; choline kinase activity
		CHPT1		choline phosphotransferase 1		56994		magnesium ion binding; diacylglycerol cholinephosphotransferase activity
		FADS1		fatty acid desaturase 1		3992		C-5 sterol desaturase activity; oxidoreductase activity, acting on paired donors, with oxidation of a pair of donors resulting in the reduction of molecular oxygen to two molecules of water
		FADS2		fatty acid desaturase 2		9415		stearoyl-CoA 9-desaturase activity; oxidoreductase activity, acting on paired donors, with oxidation of a pair of donors resulting in the reduction of molecular oxygen to two molecules of water
		LDLR		low density lipoprotein receptor		3949		transmembrane receptor activity; low-density lipoprotein receptor activity; calcium ion binding; very-low-density lipoprotein receptor activity
		SCAP		SREBF chaperone		22937		protein complex binding
		SRD5A1		steroid-5-alpha-reductase, alpha polypeptide 1 (3-oxo-5 alpha-steroid delta 4-dehydrogenase alpha 1)		6715		3-oxo-5-alpha-steroid 4-dehydrogenase activity; oxidoreductase activity, acting on the CH-CH group of donors
		VLDLR		very low density lipoprotein receptor		7436		low-density lipoprotein receptor activity; calcium ion binding; very-low-density lipoprotein receptor activity
meiosis		OSGIN2		oxidative stress induced growth inhibitor family member 2		734		---
metabolic process		CKB		creatine kinase, brain		1152		nucleotide binding; catalytic activity; creatine kinase activity
		METTL7A		methyltransferase like 7A		25840		methyltransferase activity; transferase activity
		MICAL2		microtubule associated monoxygenase, calponin and LIM domain containing 2		9645		monooxygenase activity; zinc ion binding
		NANS		N-acetylneuraminic acid synthase		54187		N-acylneuraminate cytidylyltransferase activity
		NAT1		N-acetyltransferase 1 (arylamine N-acetyltransferase)		9		arylamine N-acetyltransferase activity
		NNT		nicotinamide nucleotide transhydrogenase		23530		catalytic activity; NAD(P)+ transhydrogenase (B-specific) activity
		ACAD8		acyl-Coenzyme A dehydrogenase family, member 8		27034		acyl-CoA dehydrogenase activity; oxidoreductase activity, acting on the CH-CH group of donors
		DUS1L		dihydrouridine synthase 1-like (S. cerevisiae)		64118		oxidoreductase activity; tRNA dihydrouridine synthase activity; FAD binding
		RDH10		retinol dehydrogenase 10 (all-trans)		157506		retinol dehydrogenase activity; oxidoreductase activity, acting on the CH-OH group of donors, NAD or NADP as acceptor
		SAT1		spermidine/spermine N1-acetyltransferase 1		6303		diamine N-acetyltransferase activity;
microtubule cytoskeleton organization		RANBP10		RAN binding protein 10		57610		Ran guanyl-nucleotide exchange factor activity; Ran GTPase binding; beta-tubulin binding
		TACC2		transforming, acidic coiled-coil containing protein 2		10579		nuclear hormone receptor binding
mRNA processing		RALY		RNA binding protein, autoantigenic (hnRNP-associated with lethal yellow homolog (mouse))		22913		RNA binding; protein binding
		THOC5		THO complex 5		8563		protein binding
multicellular organismal development		EFNA5		ephrin-A5		1946		ephrin receptor binding
negative regulation of protein kinase activity		TSC2		tuberous sclerosis 2		7249		GTPase activator activity
nucleosome assembly		H2AFZ		H2A histone family, member Z		3015		DNA binding
		TSPYL2		TSPY-like 2		64061		rDNA binding; protein binding; protein binding
oxidation reduction		CYP2U1		cytochrome P450, family 2, subfamily U, polypeptide 1		113612		oxidoreductase activity, acting on paired donors, with incorporation or reduction of molecular oxygen, reduced flavin or flavoprotein as one donor, and incorporation of one atom of oxygen
positive regulation of cell proliferation		LIFR		leukemia inhibitory factor receptor alpha		3977		cytokine receptor activity
		TBC1D8		TBC1 domain family, member 8 (with GRAM domain)		11138		Rab GTPase activator activity
protein amino acid dephosphorylation		MTMR9		myotubularin related protein 9		66036		phosphatase activity
		CDC14B		CDC14 cell division cycle 14 homolog B (S. cerevisiae)		8555		protein tyrosine/serine/threonine phosphatase activity
		PPM1B		protein phosphatase 1B (formerly 2C), magnesium-dependent, beta isoform		5495		protein serine/threonine phosphatase activity
		PTPRN2		protein tyrosine phosphatase, receptor type, N polypeptide 2		5799		protein tyrosine phosphatase activity
protein amino acid phosphorylation		ACVR1B		activin A receptor, type IB		91		protein serine/threonine kinase activity
		CAMKK2		Cas-Br-M (murine) ecotropic retroviral transforming sequence-like 1		79872		protein serine/threonine kinase activity; calmodulin-dependent protein kinase activity; protein tyrosine kinase activity
		IGF1R		insulin-like growth factor 1 receptor		3480		protein tyrosine kinase activity; insulin-like growth factor receptor activity
		SGK1		serum/glucocorticoid regulated kinase 1		6446		nucleotide binding;protein serine/threonine kinase activity
		STYK1		serine/threonine/tyrosine kinase 1		55359		protein tyrosine kinase activity
		WNK3		WNK lysine deficient protein kinase 3		65267		nucleotide binding; protein serine/threonine kinase activity
		ROR1		receptor tyrosine kinase-like orphan receptor 1		4919		nucleotide binding; transmembrane receptor protein tyrosine kinase activity
protein folding		DNAJB9		DnaJ (Hsp40) homolog, subfamily B, member 9		4189		heat shock protein binding; unfolded protein binding
		RANBP2		RAN binding protein 2		5903		peptidyl-prolyl cis-trans isomerase activity
		CLGN		calmegin		1047		calcium ion binding; unfolded protein binding
protein modification process		NEDD4L		neural precursor cell expressed, developmentally down-regulated 4-like		23327		ubiquitin-protein ligase activity
		RPN1		ribophorin I		6184		dolichyl-diphosphooligosaccharide-protein glycotransferase activity; dolichyl-diphosphooligosaccharide-protein glycotransferase activity; protein binding; transferase activity
		UBE2G1		ubiquitin-conjugating enzyme E2G 1 (UBC7 homolog, yeast)		7326		ubiquitin-protein ligase activity; ATP binding
		UBE2J1		ubiquitin-conjugating enzyme E2, J1 (UBC6 homolog, yeast)		51465		nucleotide binding; ubiquitin-protein ligase activity
proteolysis		LONRF1		LON peptidase N-terminal domain and ring finger 1		91694		ATP-dependent peptidase activit
regulation of cell growth		SOCS2		suppressor of cytokine signaling 2		8835		SH3/SH2 adaptor activity; growth hormone receptor binding; prolactin receptor binding; insulin-like growth factor receptor binding; JAK pathway signal transduction adaptor activity
regulation of cell shape		FGD4		FYVE, RhoGEF and PH domain containing 4		121512		actin binding; guanyl-nucleotide exchange factor activity; guanyl-nucleotide exchange factor activity; Rho guanyl-nucleotide exchange factor activity; protein binding; zinc ion binding; small GTPase binding; metal ion binding; actin filament binding
regulation of immune system process		ORM2		orosomucoid 2		5005		protein binding
		ORM1		orosomucoid 1		5004		protein binding
regulation of the force of heart contraction		ATP1A1		beta-2-microglobulin		567		ATPase activity, coupled to transmembrane movement of ions, phosphorylative mechanism; metal ion binding
regulation of transcription		CEBPD		CCAAT/enhancer binding protein (C/EBP), delta		1052		transcription factor activity
		CREB3L2		cAMP responsive element binding protein 3-like 2		64764		transcription factor activity
		EAF2		ELL associated factor 2		55840		protein binding; transcription activator activity
		ERN1		endoplasmic reticulum to nucleus signaling 1		2081		endoribonuclease activity, producing 5'-phosphomonoesters; metal ion binding
		FOSL2		FOS-like antigen 2		2355		transcription factor activity
		GRHL2		grainyhead-like 2 (Drosophila)		79977		DNA binding
		HMGB2		high-mobility group box 2		3148		transcription factor activity; general transcriptional repressor activity
		HOPX		HOP homeobox		84525		transcription repressor activity
		KLF15		Kruppel-like factor 15		28999		transcription factor activity; protein binding; zinc ion binding
		KLF4		Kruppel-like factor 4 (gut)		9314		RNA polymerase II transcription factor activity; zinc ion binding
		KLF6		Kruppel-like factor 6		1316		transcription factor activity; metal ion binding
		LASS6		LAG1 homolog, ceramide synthase 6		253782		transcription factor activity; sphingosine N-acyltransferase activity
		MAF		v-maf musculoaponeurotic fibrosarcoma oncogene homolog (avian)		4094		RNA polymerase II transcription factor activity
		NFIL3		nuclear factor, interleukin 3 regulated		4783		transcription factor activity
		NR4A1		nuclear receptor subfamily 4, group A, member 1		3164		transcription factor activity; steroid hormone receptor activity
		NR5A2		nuclear receptor subfamily 5, group A, member 2		2494		transcription factor activity
		PDLIM1		PDZ and LIM domain 1		9124		transcription coactivator activity; zinc ion binding
		PER1		period homolog 1 (Drosophila)		5187		signal transducer activity; protein binding
		SNAI2		snail homolog 2 (Drosophila)		6591		DNA binding; zinc ion binding
		TSC22D1		TSC22 domain family, member 1		8848		transcription factor activity; protein binding
		ZBTB1		zinc finger and BTB domain containing 1		22890		DNA binding; zinc ion binding
		ZNF189		zinc finger protein 189		7743		transcription factor activity; zinc ion binding
		ZNF589		zinc finger protein 589		51385		DNA binding; zinc ion binding
response to stress		ERRFI1		ERBB receptor feedback inhibitor 1		54206		Rho GTPase activator activity
signal transduction		AKAP12		A kinase (PRKA) anchor protein 12		9590		protein kinase A binding
		CHN2		chimerin (chimaerin) 2		1124		SH3/SH2 adaptor activity; GTPase activator activity;
		DGKE		diacylglycerol kinase, epsilon 64kDa		8526		nucleotide binding; diacylglycerol kinase activity
		F2RL1		coagulation factor II (thrombin) receptor-like 1		2150		G-protein coupled receptor activity
		HBEGF		heparin-binding EGF-like growth factor		1839		epidermal growth factor receptor binding
		PRKAR2B		protein kinase, cAMP-dependent, regulatory, type II, beta		5577		cAMP-dependent protein kinase regulator activity
		FZD5		frizzled homolog 5 (Drosophila)		7855		signal transducer activity
small GTPase mediated signal transduction		RALGPS2		Ral GEF with PH domain and SH3 binding motif 2		55103		guanyl-nucleotide exchange factor activity; protein binding
		SIPA1L2		signal-induced proliferation-associated 1 like 2		57568		GTPase activator activity
spermatogenesis		PNMA1		paraneoplastic antigen MA1		9240		protein binding
steroid biosynthetic process		IDI1		isopentenyl-diphosphate delta isomerase 1		3422		magnesium ion binding; isopentenyl-diphosphate delta-isomerase activity
transport		AP3S1		adaptor-related protein complex 3, sigma 1 subunit		1176		transporter activity
		CADPS2		calcium/calmodulin-dependent protein kinase kinase 2, beta		10645		calcium ion binding; lipid binding
		DBI		diazepam binding inhibitor (GABA receptor modulator, acyl-Coenzyme A binding protein)		1622		acyl-CoA binding; receptor activity; lipid binding
		MFSD6		major facilitator superfamily domain containing 6		54842		---
		SLC15A2		solute carrier family 15 (H+/ peptide transporter), member 2		6565		oligopeptide transporter activity; symporter activity
		SLC16A9		solute carrier family 16, member 9 (monocarboxylic acid transporter 9)		220963		symporter activity
		SLC1A1		solute carrier family 1 (neuronal/epithelial high affinity glutamate transporter, system Xag), member 1		6505		L-glutamate transmembrane transporter activity; symporter activity
		SLC26A3		solute carrier family 26, member 3		1811		transcription factor activity; transporter activity
		SLC31A2		solute carrier family 31 (copper transporters), member 2		1318		copper ion transmembrane transporter activity
		SLC35F2		solute carrier family 35, member F2		54733		---
		STEAP4		STEAP family member 4		79689		oxidoreductase activity; metal ion binding
vasculogenesis		TIPARP		TCDD-inducible poly(ADP-ribose) polymerase		25976		NAD+ ADP-ribosyltransferase activity;
Wnt receptor signaling pathway		LRRFIP2		leucine rich repeat (in FLII) interacting protein 2		9209		protein binding; LRR domain binding
---		ACPL2		acid phosphatase-like 2		92370		acid phosphatase activity; hydrolase activity
		AKAP1		A kinase (PRKA) anchor protein 1		8165		nucleic acid binding; protein kinase binding
		ATAD4		ATPase, Naﲯ transporting, alpha 1 polypeptide		476		---
		C15orf23		chromosome 17 open reading frame 91		84981		protein binding
		C17orf91		Cadependent secretion activator 2		93664		---
		CBWD1		COBW domain containing 6; COBW domain containing 1		644019		nucleotide binding; protein binding
		FAM105A		family with sequence similarity 105, member A		54491		---
		FAM43A		family with sequence similarity 43, member A		131583		---
		IQUB		IQ motif and ubiquitin domain containing		154865		---
		JHDM1D		jumonji C domain containing histone demethylase 1 homolog D (S. cerevisiae)		80853		protein binding; zinc ion binding
		LOC100134229		hypothetical protein LOC100134229		100134229		---
		LOC144481		hypothetical protein LOC144481		144481		---
		LOC728723		hypothetical LOC728723		728723		---
		LOC81691		exonuclease NEF-sp		81691		nucleotide binding; exonuclease activity; hydrolase activity
		LRIG1		leucine-rich repeats and immunoglobulin-like domains 1		26018		protein binding
		MORC4		MORC family CW-type zinc finger 4		79710		ATP binding; zinc ion binding
		PARP12		poly (ADP-ribose) polymerase family, member 12		64761		NAD+ ADP-ribosyltransferase activity
		PART1		prostate androgen-regulated transcript 1		25859		---
		PDZRN3		PDZ domain containing ring finger 3		23024		protein binding; zinc ion binding
		PHACTR2		phosphatase and actin regulator 2		9749		actin binding; phosphoprotein phosphatase inhibitor activity
		TASP1		taspase, threonine aspartase, 1		55617		threonine-type endopeptidase activity; hydrolase activity
		TMCC3		transmembrane and coiled-coil domain family 3		57458		---
		TTTY15		testis-specific transcript, Y-linked 15		64595		---
		WDR41		WD repeat domain 41		55255		---
		WWC1		WW and C2 domain containing 1		23286		protein binding
		ZDHHC8P		zinc finger, DHHC-type containing 8 pseudogene 1		150244		---
