# Supplementary material for: Modeling Truncated AR Expression in a Natural Androgen Responsive Environment and Identification of RHOB as a Direct Transcriptional Target
Source: PLoS One. 2012 Nov 29;7(11):e49887. doi: 10.1371/journal.pone.0049887 (PMC3510170; doi:10.1371/journal.pone.0049887)
Supplement: Table S3 — Sequences of primers for q-RT-PCR (XLSX) [file pone.0049887.s007.xlsx]

## Sheet: primer sequence
Supplementary Table 3			Sequences of primers for qRT-PCR
Gene Name		Sequence
AR		5’- CCTTCACCAATGTCAACTCC -3’ (forward)
		5’- CCACTGGAATAATGCTGAAGAG -3’ (reverse)
RHOB		5’- TTCAGTAAGGACGAGTTCCC -3’ (forward)
		5’- GAGAAGCACATGAGAATGACG -3’ (reverse)
ACVR1B		5’- AACCCGGTGCATCTGGCACG -3’ (forward)
		5’- AGTCTCCCGGCAGCGTCCAT -3’ (reverse)
SOCS2		5’- GTCAGACAGGATGGTACTGG -3’ (forward)
		5’- GTTAGTAGGTAGTCTGAATGCGA -3’ (reverse)
CHPT1		5’- AATTAGTGGTAGCTCACATGC -3’ (forward)
		5’- TGAAGAAATCACCATTGCCA -3’ (reverse)
CDC25A		5’- CCCAAAGAGTCAACTAATCC -3’ (forward)
		5’- ATGAAAGAGATAACCCTTGGAG -3’ (reverse)
STYK1		5’- TGGATTAGGCCTGGCTTATG -3’ (forward)
		5’- CTTCAGGATACGGTGGTGCT -3’ (reverse)
SHROOM 3		5’- GGCTGAGCTCATTGGAAGTC -3’ (forward)
		5’- AGAGCCTCCACCTCTTCTCC -3’ (reverse)
SSX2IP		5’- AATGAGCTGCTTGTGCTTCA -3’ (forward)
		5’- TGGAGGTTTCCAGTTGTTCC -3’ (reverse)
FGD4		5’- CCACTTCTGGGCTATGTGGT -3’ (forward)
		5’- GCCACTTCTGCTTCAGTTCC -3’ (reverse)
PDZD2		5’- GAGAGTCCAGGCCACTTCTG -3’ (forward)
		5’- ATCCAGATGGGACAGAGCAC -3’ (reverse)
UBE2C		5'- CATGATGTCTGGCGATAAAGG -3' (forward)
		5'- CTCAGGTCTTCATATACTGTTCCA -3' (reverse)
CDC20		5'- TTCCAAGGTTCAGACCACTC -3' (forward)
		5'- TTCTGATGTTCCTTCTTGGTG -3' (reverse)
AKT1		5'- CAAGAAGGAAGTCATCGTGG -3' (forward)
		5'- CGTACTCCATGACAAAGCAG -3' (reverse)
